# Supplementary material for: Morphological and molecular identification of two new Ganoderma species on Casuarina equisetifolia from China
Source: MycoKeys. 2018 Jun 7;(34):93–108. doi: 10.3897/mycokeys.34.22593 (PMC6002419; doi:10.3897/mycokeys.34.22593)
Supplement: XML Treatment for Ganoderma angustisporum [file mycokeys.34.22593-treatment1.xml]

<!DOCTYPE tp:taxon-treatment
  PUBLIC "-//TaxonX//DTD Taxonomic Treatment Publishing DTD v0 20100105//EN" "tax-treatment-NSO.dtd">
<tp:taxon-treatment xmlns:tp="http://www.plazi.org/taxpub"><tp:treatment-meta><kwd-group><label>Taxon classification</label><kwd><named-content xmlns:xlink="http://www.w3.org/1999/xlink" content-type="kingdom">Fungi</named-content></kwd><kwd><named-content xmlns:xlink="http://www.w3.org/1999/xlink" content-type="order">Polyporales</named-content></kwd><kwd><named-content xmlns:xlink="http://www.w3.org/1999/xlink" content-type="family">Ganodermataceae</named-content></kwd></kwd-group><mixed-citation publication-type="journal"><person-group><name><surname>Xing</surname><given-names>Jia-Hui</given-names></name><name><surname>Sun</surname><given-names>Yi-Fei</given-names></name><name><surname>Han</surname><given-names>Yu-Li</given-names></name><name><surname>Cui</surname><given-names>Bao-Kai</given-names></name><name><surname>Dai</surname><given-names>Yu-Cheng</given-names></name></person-group><article-title>Morphological and molecular identification of two new <italic><tp:taxon-name><tp:taxon-name-part taxon-name-part-type="genus" reg="Ganoderma">Ganoderma</tp:taxon-name-part></tp:taxon-name></italic> species on <italic><tp:taxon-name><tp:taxon-name-part taxon-name-part-type="genus" reg="Casuarina">Casuarina</tp:taxon-name-part> <tp:taxon-name-part taxon-name-part-type="species" reg="equisetifolia">equisetifolia</tp:taxon-name-part></tp:taxon-name></italic> from China</article-title><source>MycoKeys</source><day>7</day><month>6</month><year>2018</year><volume>2018</volume><issue>34</issue><fpage>93</fpage><lpage>108</lpage><pub-id pub-id-type="doi">10.3897/mycokeys.34.22593</pub-id></mixed-citation></tp:treatment-meta><tp:nomenclature><tp:taxon-name>
              <tp:taxon-name-part taxon-name-part-type="genus" reg="Ganoderma">Ganoderma</tp:taxon-name-part>
              <tp:taxon-name-part taxon-name-part-type="species" reg="angustisporum">angustisporum</tp:taxon-name-part>
              <object-id xmlns:xlink="http://www.w3.org/1999/xlink" content-type="mycobank" xlink:type="simple">MB823320</object-id>
            </tp:taxon-name><tp:taxon-authority>J.H. Xing, B.K. Cui &amp; Y.C. Dai</tp:taxon-authority><tp:taxon-status xmlns:xlink="http://www.w3.org/1999/xlink" xlink:type="simple">sp. nov.</tp:taxon-status><xref ref-type="fig" rid="F2">Figs 2a–b</xref><xref ref-type="fig" rid="F3">, 3</xref></tp:nomenclature><tp:treatment-sec sec-type="diagnosis" id="SECID0EVQAI"><title>Diagnosis.</title><p>
              <italic><tp:taxon-name><tp:taxon-name-part taxon-name-part-type="genus" reg="Ganoderma">Ganoderma</tp:taxon-name-part> <tp:taxon-name-part taxon-name-part-type="species" reg="angustisporum">angustisporum</tp:taxon-name-part></tp:taxon-name></italic> is characterised by its sessile basidiomata, white pore surface, almond-shaped, slightly truncate and narrow basidiospores.</p></tp:treatment-sec><tp:treatment-sec sec-type="Holotype" id="SECID0EGRAI"><title>Holotype.</title><p>CHINA. Fujian Prov., Pingtan County, on living tree of <italic><tp:taxon-name><tp:taxon-name-part taxon-name-part-type="genus" reg="Casuarina">Casuarina</tp:taxon-name-part> <tp:taxon-name-part taxon-name-part-type="species" reg="equisetifolia">equisetifolia</tp:taxon-name-part></tp:taxon-name></italic>, 18 August 2016, Cui 13817 (<abbrev xmlns:xlink="http://www.w3.org/1999/xlink" content-type="institution" xlink:title="Beijing Forestry University" id="ABBRID0EXRAI" xlink:type="simple">BJFC</abbrev>!).</p></tp:treatment-sec><tp:treatment-sec sec-type="etymology" id="SECID0E3RAI"><title>Etymology.</title><p>
              <italic><tp:taxon-name><tp:taxon-name-part taxon-name-part-type="genus" reg="Ganoderma"/><tp:taxon-name-part taxon-name-part-type="species" reg="angustisporum">angustisporum</tp:taxon-name-part></tp:taxon-name></italic> (Lat.): referring to the narrow basidiospores.</p></tp:treatment-sec><tp:treatment-sec sec-type="description" id="SECID0EMSAI"><title>Description.</title><p>
              <bold>Basidiomes</bold> annual, sessile and broadly attached, applanate, shell-shaped, projecting up to 13.5 cm, 10 cm wide and 1.1 cm thick at base, corky when fresh, becoming hard corky to woody hard upon drying. Pileal surface strongly laccate, reddish-brown to dark brown, with a thin crust, concentrically zonate or azonate; margin distinct, slightly obtuse. Pore surface white when fresh, turning light buff when dry; pores round to angular, 3–5 per mm; dissepiments slightly thick to thick, entire. Context corky, homogeneous, greyish-brown, bearing distinct concentric growth zones, black melanoid band present, up to 0.4 cm thick. Tubes woody hard, greyish-brown, up to 0.7 cm long. <bold>Hyphal system</bold> trimitic; generative hyphae bearing clamp connections; all the hyphae <abbrev xmlns:xlink="http://www.w3.org/1999/xlink" xlink:title="neither amyloid nor dextrinoid" id="ABBRID0EWSAI" xlink:type="simple">IKI–</abbrev>, <abbrev xmlns:xlink="http://www.w3.org/1999/xlink" xlink:title="cyanophilous" id="ABBRID0E1SAI" xlink:type="simple">CB+</abbrev>; tissues darkening in <abbrev xmlns:xlink="http://www.w3.org/1999/xlink" xlink:title="5% potassium hydroxide" id="ABBRID0E5SAI" xlink:type="simple">KOH</abbrev>. <bold>Pellis</bold>: pellis cells regularly arranged into a palisade; terminal cells clavate, yellowish to pale brown, thin-walled, occasionally with blunt outgrowth and protuberance in the apical or lateral parts, bearing a simple septum at base, moderately amyloid at maturity, 15–33 × 4–10 μm. <bold>Context</bold> generative hyphae colourless, thin-walled, bearing clamp connections, unbranched, 2–4.5 µm in diam; skeletal hyphae dominant, pale yellowish-brown, thick-walled to subsolid, frequently branched, interwoven, 3–6 µm in diam; binding hyphae abundant, pale yellowish-brown, thick-walled with a narrow lumen to subsolid, frequently branched, tortuous, interwoven, 1–2.5 µm in diam. <bold>Tubes</bold> generative hyphae colourless, thin-walled, bearing clamp connections, unbranched, slightly swollen at the distal end, 2–2.8 μm in diam; skeletal hyphae dominant, pale brown to distinctly brown, thick-walled with a medium or narrow lumen to subsolid, frequently branched, strongly interwoven, 3–4.5 μm in diam; binding hyphae brownish-yellow, thick-walled to almost solid, frequently branched, interwoven, 1–1.8 μm in diam. Basidia barrel-shaped, yellowish to pale brown, with a clamp connection and four sterigmata, 11–16 × 6.5–9 µm; basidioles pear-shaped to fusiform, 8–15 × 5–8 µm. <bold>Basidiospores</bold> mostly almond-shaped at maturity, slightly truncate, yellowish to pale brown, <abbrev xmlns:xlink="http://www.w3.org/1999/xlink" xlink:title="neither amyloid nor dextrinoid" id="ABBRID0EKTAI" xlink:type="simple">IKI–</abbrev>, <abbrev xmlns:xlink="http://www.w3.org/1999/xlink" xlink:title="cyanophilous" id="ABBRID0EOTAI" xlink:type="simple">CB+</abbrev>, double-walled, exospore smooth, endospore with coarse echinulate, (8–)9–10.5(–11) × (3.5–)4–5 µm, L = 8.89 μm, W = 4.27 μm, Q = 2.01–2.24 (n = 60/2, with the turgid vesicular appendix excluded); (8–)9–11.3(–12) × (3.8–)4–5.2 µm, L = 10.26 μm, W = 4.31 μm, Q = 2.36–2.4 (n = 60/2, with the turgid vesicular appendix included).</p><fig id="F1" position="float" orientation="portrait"><label>Figure 1.</label><caption><p>Phylogeny of the new <italic><tp:taxon-name><tp:taxon-name-part taxon-name-part-type="genus" reg="Ganoderma">Ganoderma</tp:taxon-name-part></tp:taxon-name></italic> species and related taxa based on <abbrev xmlns:xlink="http://www.w3.org/1999/xlink" xlink:title="internal transcribed spacer" id="ABBRID0EBUAI" xlink:type="simple">ITS</abbrev>+<abbrev xmlns:xlink="http://www.w3.org/1999/xlink" xlink:title="elongation factor 1-α gene" id="ABBRID0EFUAI" xlink:type="simple">EF1-α</abbrev>+<abbrev xmlns:xlink="http://www.w3.org/1999/xlink" xlink:title="RNA polymerase II" id="ABBRID0EJUAI" xlink:type="simple">RPB2</abbrev> sequence data. Branches are labelled with bootstrap values (<abbrev xmlns:xlink="http://www.w3.org/1999/xlink" xlink:title="maximum likelihood" id="ABBRID0ENUAI" xlink:type="simple">ML</abbrev>) higher than 75%, and posterior probabilities (<abbrev xmlns:xlink="http://www.w3.org/1999/xlink" xlink:title="Bayesian inference" id="ABBRID0ERUAI" xlink:type="simple">BI</abbrev>) higher than 0.95. Bold names = new species.</p></caption><graphic xmlns:xlink="http://www.w3.org/1999/xlink" xlink:href="mycokeys-34-093-g001.jpg" position="float" orientation="portrait" xlink:type="simple" id="oo_208418.jpg"/></fig><fig id="F2" position="float" orientation="portrait"><label>Figure 2.</label><caption><p>Basidiomata of <italic><tp:taxon-name><tp:taxon-name-part taxon-name-part-type="genus" reg="Ganoderma">Ganoderma</tp:taxon-name-part></tp:taxon-name></italic> species. <bold>a, b</bold> <italic><tp:taxon-name><tp:taxon-name-part taxon-name-part-type="genus" reg="Ganoderma">G.</tp:taxon-name-part> <tp:taxon-name-part taxon-name-part-type="species" reg="angustisporum">angustisporum</tp:taxon-name-part></tp:taxon-name></italic> (<italic>Cui 13817</italic>) <bold>c, d</bold> <italic><tp:taxon-name><tp:taxon-name-part taxon-name-part-type="genus" reg="Ganoderma">G.</tp:taxon-name-part> <tp:taxon-name-part taxon-name-part-type="species" reg="casuarinicola">casuarinicola</tp:taxon-name-part></tp:taxon-name></italic> (<italic>Dai 16336</italic>). Scale bars: 2 cm.</p></caption><graphic xmlns:xlink="http://www.w3.org/1999/xlink" xlink:href="mycokeys-34-093-g002.jpg" position="float" orientation="portrait" xlink:type="simple" id="oo_208420.jpg"/></fig><fig id="F3" position="float" orientation="portrait"><label>Figure 3.</label><caption><p>Microscopic structures of <italic><tp:taxon-name><tp:taxon-name-part taxon-name-part-type="genus" reg="Ganoderma">Ganoderma</tp:taxon-name-part> <tp:taxon-name-part taxon-name-part-type="species" reg="angustisporum">angustisporum</tp:taxon-name-part></tp:taxon-name></italic> (drawn from the holotype). <bold>a</bold> Basidiospores <bold>b</bold> Apical cells from the pellis <bold>c</bold> Basidia and basidioles <bold>d</bold> Hyphae from context <bold>e</bold> Hyphae from trama. Scale bars: 10 µm.</p></caption><graphic xmlns:xlink="http://www.w3.org/1999/xlink" xlink:href="mycokeys-34-093-g003.jpg" position="float" orientation="portrait" xlink:type="simple" id="oo_208421.jpg"/></fig><fig id="F4" position="float" orientation="portrait"><label>Figure 4.</label><caption><p>Microscopic structures of <italic><tp:taxon-name><tp:taxon-name-part taxon-name-part-type="genus" reg="Ganoderma">Ganoderma</tp:taxon-name-part> <tp:taxon-name-part taxon-name-part-type="species" reg="casuarinicola">casuarinicola</tp:taxon-name-part></tp:taxon-name></italic> (drawn from the holotype). <bold>a</bold> Basidiospores <bold>b</bold> Apical cells from the cuticle <bold>c</bold> Basidia and basidioles <bold>d</bold> Hyphae from context <bold>e</bold> Hyphae from trama. Scale bars: 10 µm.</p></caption><graphic xmlns:xlink="http://www.w3.org/1999/xlink" xlink:href="mycokeys-34-093-g004.jpg" position="float" orientation="portrait" xlink:type="simple" id="oo_208422.jpg"/></fig></tp:treatment-sec><tp:treatment-sec sec-type="Type of rot" id="SECID0EQYAI"><title>Type of rot.</title><p>A white rot.</p></tp:treatment-sec><tp:treatment-sec sec-type="material" id="SECID0EVYAI"><title>Additional specimens examined.</title><p>CHINA. Guangdong Prov., Maoming, Dianbai, on living trees of <italic><tp:taxon-name><tp:taxon-name-part taxon-name-part-type="genus" reg="Casuarina">Casuarina</tp:taxon-name-part> <tp:taxon-name-part taxon-name-part-type="species" reg="equisetifolia">equisetifolia</tp:taxon-name-part></tp:taxon-name></italic>, 20 June 2017, Cui 14578, Cui 16494 and Cui 16495 (<abbrev xmlns:xlink="http://www.w3.org/1999/xlink" content-type="institution" xlink:title="Beijing Forestry University" id="ABBRID0EGZAI" xlink:type="simple">BJFC</abbrev>!).</p></tp:treatment-sec></tp:taxon-treatment>
