# Supplementary material for: Morphological and molecular identification of two new Ganoderma species on Casuarina equisetifolia from China
Source: MycoKeys. 2018 Jun 7;(34):93–108. doi: 10.3897/mycokeys.34.22593 (PMC6002419; doi:10.3897/mycokeys.34.22593)
Supplement: XML Treatment for Ganoderma casuarinicola [file mycokeys.34.22593-treatment2.xml]

<!DOCTYPE tp:taxon-treatment
  PUBLIC "-//TaxonX//DTD Taxonomic Treatment Publishing DTD v0 20100105//EN" "tax-treatment-NSO.dtd">
<tp:taxon-treatment xmlns:tp="http://www.plazi.org/taxpub"><tp:treatment-meta><kwd-group><label>Taxon classification</label><kwd><named-content xmlns:xlink="http://www.w3.org/1999/xlink" content-type="kingdom">Fungi</named-content></kwd><kwd><named-content xmlns:xlink="http://www.w3.org/1999/xlink" content-type="order">Polyporales</named-content></kwd><kwd><named-content xmlns:xlink="http://www.w3.org/1999/xlink" content-type="family">Ganodermataceae</named-content></kwd></kwd-group><mixed-citation publication-type="journal"><person-group><name><surname>Xing</surname><given-names>Jia-Hui</given-names></name><name><surname>Sun</surname><given-names>Yi-Fei</given-names></name><name><surname>Han</surname><given-names>Yu-Li</given-names></name><name><surname>Cui</surname><given-names>Bao-Kai</given-names></name><name><surname>Dai</surname><given-names>Yu-Cheng</given-names></name></person-group><article-title>Morphological and molecular identification of two new <italic><tp:taxon-name><tp:taxon-name-part taxon-name-part-type="genus" reg="Ganoderma">Ganoderma</tp:taxon-name-part></tp:taxon-name></italic> species on <italic><tp:taxon-name><tp:taxon-name-part taxon-name-part-type="genus" reg="Casuarina">Casuarina</tp:taxon-name-part> <tp:taxon-name-part taxon-name-part-type="species" reg="equisetifolia">equisetifolia</tp:taxon-name-part></tp:taxon-name></italic> from China</article-title><source>MycoKeys</source><day>7</day><month>6</month><year>2018</year><volume>2018</volume><issue>34</issue><fpage>93</fpage><lpage>108</lpage><pub-id pub-id-type="doi">10.3897/mycokeys.34.22593</pub-id></mixed-citation></tp:treatment-meta><tp:nomenclature><tp:taxon-name>
              <tp:taxon-name-part taxon-name-part-type="genus" reg="Ganoderma">Ganoderma</tp:taxon-name-part>
              <tp:taxon-name-part taxon-name-part-type="species" reg="casuarinicola">casuarinicola</tp:taxon-name-part>
              <object-id xmlns:xlink="http://www.w3.org/1999/xlink" content-type="mycobank" xlink:type="simple">MB823321</object-id>
            </tp:taxon-name><tp:taxon-authority>J.H. Xing, B.K. Cui &amp; Y.C. Dai</tp:taxon-authority><tp:taxon-status xmlns:xlink="http://www.w3.org/1999/xlink" xlink:type="simple">sp. nov.</tp:taxon-status><xref ref-type="fig" rid="F2">Figs 2c–d</xref><xref ref-type="fig" rid="F4">, 4</xref></tp:nomenclature><tp:treatment-sec sec-type="diagnosis" id="SECID0E31AI"><title>Diagnosis.</title><p>
              <italic><tp:taxon-name><tp:taxon-name-part taxon-name-part-type="genus" reg="Ganoderma">Ganoderma</tp:taxon-name-part> <tp:taxon-name-part taxon-name-part-type="species" reg="casuarinicola">casuarinicola</tp:taxon-name-part></tp:taxon-name></italic> is characterised by its strongly laccate reddish-brown pileal surface, white pore surface, luminous yellow to yellowish-brown cutis.</p></tp:treatment-sec><tp:treatment-sec sec-type="Holotype" id="SECID0EN2AI"><title>Holotype.</title><p>CHINA. Guangdong Prov. Zhanjiang, Dianbai, on living tree of <italic><tp:taxon-name><tp:taxon-name-part taxon-name-part-type="genus" reg="Casuarina">Casuarina</tp:taxon-name-part> <tp:taxon-name-part taxon-name-part-type="species" reg="equisetifolia">equisetifolia</tp:taxon-name-part></tp:taxon-name></italic>, 4 October 2015, Dai 16336 (<abbrev xmlns:xlink="http://www.w3.org/1999/xlink" content-type="institution" xlink:title="Beijing Forestry University" id="ABBRID0E52AI" xlink:type="simple">BJFC</abbrev>!).</p></tp:treatment-sec><tp:treatment-sec sec-type="etymology" id="SECID0ED3AI"><title>Etymology.</title><p>
              <bold><italic><tp:taxon-name><tp:taxon-name-part taxon-name-part-type="genus" reg="Ganoderma"/><tp:taxon-name-part taxon-name-part-type="species" reg="casuarinicola">casuarinicola</tp:taxon-name-part></tp:taxon-name></italic></bold> (Lat.): referring to the host tree genus <italic><tp:taxon-name><tp:taxon-name-part taxon-name-part-type="genus" reg="Casuarina">Casuarina</tp:taxon-name-part></tp:taxon-name></italic>.</p></tp:treatment-sec><tp:treatment-sec sec-type="description" id="SECID0E43AI"><title>Description.</title><p>
              <bold>Basidiomes</bold> annual, stipitate to substipitate, pileus sectorial to shell-shaped, projecting up to 10 cm, 7 cm wide and 2 cm thick at base, corky, without odour when fresh, becoming hard corky to woody hard when dry. Pileal surface strongly laccate, reddish-brown, with a thin crust; margin obtuse, cream to reddish-brown. Stipe flattened or subcylindrical, lateral, reddish-brown, up to 6 cm long and 1.7 cm in diam. Pore surface white when fresh, turning cream when dry; pores round to angular, 4–6 per mm; dissepiments thin to slightly thick, entire. Context corky, heterogeneous, the upper layer generally light yellow up to 0.1 cm thick and the lower layer generally dark brown close to the tubes up to 1 cm thick, showing distinct concentric growth zones, black melanoid band absent. Tubes woody hard, greyish-brown, up to 0.9 cm long. <bold>Hyphal system</bold> trimitic; generative hyphae bearing clamp connections, occasionally with simple septa; all the hyphae <abbrev xmlns:xlink="http://www.w3.org/1999/xlink" xlink:title="neither amyloid nor dextrinoid" id="ABBRID0EH4AI" xlink:type="simple">IKI–</abbrev>, <abbrev xmlns:xlink="http://www.w3.org/1999/xlink" xlink:title="cyanophilous" id="ABBRID0EL4AI" xlink:type="simple">CB+</abbrev>; tissues darkening in <abbrev xmlns:xlink="http://www.w3.org/1999/xlink" xlink:title="5% potassium hydroxide" id="ABBRID0EP4AI" xlink:type="simple">KOH</abbrev>. <bold>Pellis</bold>: Pellis cells regularly arranged into a palisade; terminal cells clavate, luminous yellow to yellowish-brown, thick-walled, occasionally expanded at the apex, moderately amyloid at maturity, 40–70 × 5–13 μm. <bold>Context</bold> generative hyphae colourless, thin-walled, with clamp connections, occasionally branched, 2–4 µm in diam; skeletal hyphae dominant, pale yellowish-brown, thick-walled to subsolid, frequently branched, interwoven, 3–5.5 µm in diam; binding hyphae abundant, pale yellowish-brown, thick-walled with a narrow lumen to subsolid, frequently branched, tortuous, interwoven, 1–3 µm in diam. <bold>Tubes</bold> generative hyphae colourless, thin-walled, mostly bearing clamp connections, occasionally with simple septa, occasionally branched, slightly swollen at the distal end, 1.5–3 μm in diam; skeletal hyphae dominant, pale brown to distinctly brown, thick-walled with a medium or narrow lumen to subsolid, frequently branched, strongly interwoven, 2–4.5 μm in diam; binding hyphae brownish-yellow, thick-walled to almost solid, frequently branched, interwoven, 1.5–2.5 μm in diam. Basidia barrel-shaped, yellowish to pale brown, with a clamp connection and four sterigmata, 12–18 × 9.5–13 µm; basidioles pear-shaped, 9–16 × 8–12 µm. <bold>Basidiospores</bold> mostly ellipsoid at maturity, truncate, yellowish to pale brown, <abbrev xmlns:xlink="http://www.w3.org/1999/xlink" xlink:title="neither amyloid nor dextrinoid" id="ABBRID0E24AI" xlink:type="simple">IKI–</abbrev>, <abbrev xmlns:xlink="http://www.w3.org/1999/xlink" xlink:title="cyanophilous" id="ABBRID0E64AI" xlink:type="simple">CB+</abbrev>, double-walled, exospore smooth, endospore with coarse echinulate, (8–)8.5–9 (–10) × (4.2–)5.5–6.5(–7) µm, L = 8.82 μm, W = 5.65 μm, Q = 1.52–1.60 (n = 60/2, with the turgid vesicular appendix excluded); (8.3–)9–10.2(–11.5) × (4.5–)5–6(–7) µm, L = 9.85 μm, W = 5.77 μm, Q = 1.68–1.72 (n = 60/2, with the turgid vesicular appendix included).</p></tp:treatment-sec><tp:treatment-sec sec-type="Type of rot" id="SECID0ED5AI"><title>Type of rot.</title><p>a white rot.</p></tp:treatment-sec><tp:treatment-sec sec-type="material" id="SECID0EI5AI"><title>Additional specimens examined.</title><p>CHINA. Guangdong Prov., Zhanjiang, Dianbai, on living trees of <italic><tp:taxon-name><tp:taxon-name-part taxon-name-part-type="genus" reg="Casuarina">Casuarina</tp:taxon-name-part> <tp:taxon-name-part taxon-name-part-type="species" reg="equisetifolia">equisetifolia</tp:taxon-name-part></tp:taxon-name></italic>, 4 October 2015, Dai 16337, Dai 16338, Dai 16339, Dai 17892, Cui 16370, Cui 16376 and Cui 16377 (<abbrev xmlns:xlink="http://www.w3.org/1999/xlink" content-type="institution" xlink:title="Beijing Forestry University" id="ABBRID0EZ5AI" xlink:type="simple">BJFC</abbrev>!).</p></tp:treatment-sec><tp:treatment-sec><!--Section generated to contain objects referenced in tp:taxon-treatment.--><fig id="F2" position="float" orientation="portrait"><label>Figure 2.</label><caption><p>Basidiomata of <italic><tp:taxon-name><tp:taxon-name-part taxon-name-part-type="genus" reg="Ganoderma">Ganoderma</tp:taxon-name-part></tp:taxon-name></italic> species. <bold>a, b</bold> <italic><tp:taxon-name><tp:taxon-name-part taxon-name-part-type="genus" reg="Ganoderma">G.</tp:taxon-name-part> <tp:taxon-name-part taxon-name-part-type="species" reg="angustisporum">angustisporum</tp:taxon-name-part></tp:taxon-name></italic> (<italic>Cui 13817</italic>) <bold>c, d</bold> <italic><tp:taxon-name><tp:taxon-name-part taxon-name-part-type="genus" reg="Ganoderma">G.</tp:taxon-name-part> <tp:taxon-name-part taxon-name-part-type="species" reg="casuarinicola">casuarinicola</tp:taxon-name-part></tp:taxon-name></italic> (<italic>Dai 16336</italic>). Scale bars: 2 cm.</p></caption><graphic xmlns:xlink="http://www.w3.org/1999/xlink" xlink:href="mycokeys-34-093-g002.jpg" position="float" orientation="portrait" xlink:type="simple" id="oo_208420.jpg"/></fig><fig id="F4" position="float" orientation="portrait"><label>Figure 4.</label><caption><p>Microscopic structures of <italic><tp:taxon-name><tp:taxon-name-part taxon-name-part-type="genus" reg="Ganoderma">Ganoderma</tp:taxon-name-part> <tp:taxon-name-part taxon-name-part-type="species" reg="casuarinicola">casuarinicola</tp:taxon-name-part></tp:taxon-name></italic> (drawn from the holotype). <bold>a</bold> Basidiospores <bold>b</bold> Apical cells from the cuticle <bold>c</bold> Basidia and basidioles <bold>d</bold> Hyphae from context <bold>e</bold> Hyphae from trama. Scale bars: 10 µm.</p></caption><graphic xmlns:xlink="http://www.w3.org/1999/xlink" xlink:href="mycokeys-34-093-g004.jpg" position="float" orientation="portrait" xlink:type="simple" id="oo_208422.jpg"/></fig></tp:treatment-sec></tp:taxon-treatment>
